# Supplementary material for: GDNF-expressing STO feeder layer supports the long-term propagation of undifferentiated mouse spermatogonia with stem cell properties
Source: Sci Rep. 2016 Nov 9;6:36779. doi: 10.1038/srep36779 (PMC5101510; doi:10.1038/srep36779)
Supplement: Supplementary File 2 [file srep36779-s3.xls]

## Sheet: Sheet1
Title: GDNF-expressing STO feeder layer supports the long-term propagation of undifferentiated mouse spermatogonia with stem cell properties
Xiang Wei1, Yuanyuan Jia1, Yuanyuan Xue1, Lei Geng, Min Wang, Lufan Li, Mei Wang, Xuemei Zhang, Xin Wu
The standard curve of GDNF and OD (optical density) values for samples in the ELISA assay.
	standard1	Sample	sample	sample
A	1.853	0.053	0.996	2.675
B	1.212	0.061	1.127	2.813		Sample(red)	STO
C	0.895	0.057	1.432	3.247		Sample(yellow)	GDNF-OE STO
D	0.672	0.055	1.583	3.213		Sample3(blue)	STO with GDNF
E	0.23
F	0.138
G	0.094
H	0.055
Conc(pg/ml)	OD	OD-blank
2000	1.853	1.798
1000	1.212	1.157
500	0.895	0.84
250	0.672	0.617
125	0.23	0.175
62.5	0.138	0.083
31.2	0.094	0.039
0	0.055	0
